# Supplementary material for: Online Provision of BRCA1 and BRCA2 Health Information: A Search Engine Driven Systematic Web-Based Analysis
Source: Cancers (Basel). 2024 Jun 25;16(13):2324. doi: 10.3390/cancers16132324 (PMC11240379; doi:10.3390/cancers16132324)
Supplement: Supplementary file 1 [file cancers-16-02324-s001.zip]

Archive with 2 entries (2 files):
- Supplementary_File.pdf
- Supplementary_Tables.xlsx
