# Supplementary material for: Online Provision of BRCA1 and BRCA2 Health Information: A Search Engine Driven Systematic Web-Based Analysis
Source: Cancers (Basel). 2024 Jun 25;16(13):2324. doi: 10.3390/cancers16132324 (PMC11240379; doi:10.3390/cancers16132324)
Supplement: Supplementary file 1 [file cancers-16-02324-s001.zip › Supplementary_Tables.xlsx]

## Sheet: S1
Supplementary Table S1. UK organisation types
Org ID	UKO type	BRCA information
UKO_076	General Cancer	Yes
UKO_077	Breast Cancer	Yes
UKO_078	Healthcare	Yes
UKO_079	Women's cancer	Yes
UKO_080	Prostate Cancer	Yes
UKO_081	Women's cancer	Yes
UKO_082	Breast Cancer	Yes
UKO_083	Breast Cancer	Yes
UKO_084	Breast Cancer	Yes
UKO_085	Other	Yes
UKO_086	Healthcare	Yes
UKO_087	General Cancer	Yes
UKO_088	Breast Cancer	Yes
UKO_089	General Cancer	Yes
UKO_090	Breast Cancer	Yes
UKO_091	Healthcare	Yes
UKO_092	Healthcare	Yes
UKO_093	Healthcare	Yes
UKO_094	Prostate Cancer	Yes
UKO_095	Pancreatic Cancer	Yes
UKO_096	Healthcare	Yes
UKO_097	Women's cancer	Yes
UKO_098	Breast Cancer	Yes
UKO_099	Breast Cancer	Yes
UKO_100	Women's health	Yes
UKO_101	Breast Cancer	Yes
UKO_102	Healthcare	Yes
UKO_103	Ovarian Cancer	Yes
UKO_104	Breast Cancer	Yes
UKO_105	Breast Cancer	Yes
UKO_106	Breast Cancer	Yes
UKO_107	Ovarian Cancer	Yes
UKO_108	Ovarian Cancer	Yes
UKO_109	General Cancer	Yes
UKO_110	Breast Cancer	Yes
UKO_111	Breast Cancer	Yes
UKO_112	Prostate Cancer	Yes
UKO_113	Prostate Cancer	Yes
UKO_114	Prostate Cancer	Yes
UKO_115	Healthcare	Yes
UKO_116	General Cancer	Yes
UKO_117	Prostate Cancer	Yes
UKO_118	Breast Cancer	Yes
UKO_119	Prostate Cancer	Yes
UKO_120	General Cancer	Yes
UKO_121	Breast Cancer	No
UKO_122	General Cancer	No
UKO_123	Prostate Cancer	No
UKO_124	General Cancer	No
UKO_125	Breast Cancer	No
UKO_126	Breast Cancer	No
UKO_127	General Cancer	No
UKO_128	Prostate Cancer	No
UKO_129	Prostate Cancer	No
UKO_130	Breast Cancer	No
UKO_131	Ovarian Cancer	No
UKO_132	Prostate Cancer	No
UKO_133	Breast Cancer	No
UKO_134	Prostate Cancer	No
UKO_135	Pancreatic Cancer	No
UKO_137	Breast Cancer	No
UKO_139	General Cancer	No
UKO_140	Pancreatic Cancer	No
UKO_141	Prostate Cancer	No
UKO_142	Pancreatic Cancer	No
UKO_143	Pancreatic Cancer	No
UKO_144	Breast Cancer	No
UKO_145	Prostate Cancer	No
UKO_147	Breast Cancer	No
UKO_148	Breast Cancer	No
UKO_149	Breast Cancer	No
UKO_150	Breast Cancer	No
UKO_151	Prostate Cancer	No
UKO_152	Other	No
UKO_153	Pancreatic Cancer	No
UKO_154	Prostate Cancer	No
UKO_155	General Cancer	No
UKO_156	Women's health	No
UKO_157	Pancreatic Cancer	No
UKO_158	Other	No

## Sheet: S2
Supplementary Table S2. Jewish community organisation types
Org ID	JCO type	BRCA information
JCO_001	Leadership/Strategy/Regional Representation	Yes
JCO_002	Health/ Welfare	Yes
JCO_003	Health/ Welfare	Yes
JCO_004	Health/ Welfare	Yes
JCO_005	Health/ Welfare	Yes
JCO_006	Leadership/Strategy/Regional Representation	Yes
JCO_007	Religious Practice	Yes
JCO_008	Health/ Welfare	Yes
JCO_009	Religious Practice	Yes
JCO_010	Religious Practice	Yes
JCO_011	Religious Practice	Yes
JCO_012	Leadership/Strategy/Regional Representation	Yes
JCO_013	Health/ Welfare	Yes
JCO_014	Leadership/Strategy/Regional Representation	Yes
JCO_015	Religious Practice	Yes
JCO_016	Religious Practice	Yes
JCO_019	Young Adult/ Professional Education	No
JCO_021	Leadership/Strategy/Regional Representation	No
JCO_022	Health/ Welfare	No
JCO_028	Health/ Welfare	No
JCO_031	Health/ Welfare	No
JCO_035	Leadership/Strategy/Regional Representation	No
JCO_037	Health/ Welfare	No
JCO_038	Leadership/Strategy/Regional Representation	No
JCO_039	Leadership/Strategy/Regional Representation	No
JCO_040	Leadership/Strategy/Regional Representation	No
JCO_041	Leadership/Strategy/Regional Representation	No
JCO_042	Health/ Welfare	No
JCO_043	Health/ Welfare	No
JCO_046	Young Adult/ Professional Education	No
JCO_048	Health/ Welfare	No
JCO_049	Young Adult/ Professional Education	No
JCO_052	Health/ Welfare	No
JCO_054	Leadership/Strategy/Regional Representation	No
JCO_055	Young Adult/ Professional Education	No
JCO_056	Religious Practice	No
JCO_062	Health/ Welfare	No
JCO_065	Leadership/Strategy/Regional Representation	No
JCO_066	Adult Education	No
JCO_070	Leadership/Strategy/Regional Representation	No
JCO_075	Young Adult/ Professional Education	No

## Sheet: S3
Supplementary Table S3. Scores for organisations with BRCA-related activities across the five categories. For more information on scoring see Table 1.
	Acccessibility			Scope			Depth							Accuracy							Quality		Overall score (out of 5)
Organisation ID	Total number of clicks score	Search bar	Converted score (out of 1)	Items addressed*	BRCA information^	Converted score (out of 1)	BRCA associated cancers	BRCA carrier risk management options	Difference in carrier frequency in AJ vs non-AJ populations	Explanation of BRCA inheritance	Increased cancer risks for BRCA carriers	Signposting	Converted score (out of 1)	BRCA associated cancers	BRCA carrier risk management options	Carrier frequency in AJ population	Carrier frequency in the general population	Increased cancer risks for BRCA carriers female breast and ovarian cancer	Increased cancer risks for BRCA carriers male breast, prostate cancer, pancreatic cancer, and melanoma	Converted score (out of 1)	DISCERN Q16	Converted score (out of 1)
JCO_001	1	1	1	2	0	0.1	0	0	0	0	0	0	0	NA	NA	NA	NA	NA	NA	0	2	0.4	1.5
JCO_002	0	1	0.5	2	0	0.1	0	0	0	0	0	0	0	NA	NA	NA	NA	NA	NA	0	1	0.2	0.8
JCO_003	1	0	0.5	12	5	0.5	0	0	0	0	0	0	0	1	NA	NA	NA	NA	NA	0.17	1	0.2	1.37
JCO_004	1	1	1	6	0	0.3	0	0	0	0	0	0	0	NA	NA	NA	NA	NA	NA	0	1	0.2	1.5
JCO_005	1	1	1	18	8	0.8	1	1	0	1	1	1	0.83	1	1	1	1	1	1	1	4	0.8	4.43
JCO_006	1	1	1	0	0	0	0	0	0	0	0	0	0	NA	NA	NA	NA	NA	NA	0	1	0.2	1.2
JCO_007	1	1	1	3	1	0.1	1	0	0	0	0	0	0.17	1	NA	NA	NA	NA	NA	0.17	1	0.2	1.64
JCO_008	1	1	1	21	9	0.9	1	1	1	1	0	0	0.67	1	1	1	1	NA	NA	0.67	4	0.8	4.04
JCO_009	1	1	1	10	6	0.4	0	1	0	0	0	1	0.33	1	0	1	1	1	NA	0.67	1	0.2	2.6
JCO_010	0	1	0.5	1	0	0	0	0	0	0	0	0	0	NA	NA	NA	NA	NA	NA	0	1	0.2	0.7
JCO_011	1	1	1	2	0	0.1	0	0	0	0	0	1	0.17	NA	NA	NA	NA	NA	NA	0	1	0.2	1.47
JCO_012	1	1	1	5	4	0.2	0	0	0	0	0	0	0	1	NA	1	0	NA	NA	0.33	1	0.2	1.73
JCO_013	1	1	1	1	0	0	0	0	0	0	0	0	0	NA	NA	NA	NA	NA	NA	0	1	0.2	1.2
JCO_014	1	1	1	5	2	0.2	0	0	0	0	0	0	0	1	NA	NA	NA	NA	NA	0.17	1	0.2	1.57
JCO_015	1	1	1	11	6	0.5	1	0	0	1	0	1	0.5	1	1	1	0	0	1	0.67	2	0.4	3.07
JCO_016	1	1	1	3	0	0.1	0	0	0	0	0	0	0	NA	NA	NA	NA	NA	NA	0	1	0.2	1.3
UKO_076	1	1	1	16	5	0.7	1	1	0	1	1	0	0.67	1	NA	NA	NA	1	1	0.5	4	0.8	3.67
UKO_077	0	1	0.5	8	0	0.3	0	0	0	0	0	0	0	NA	NA	NA	NA	NA	NA	0	2	0.4	1.2
UKO_078	0	1	0.5	13	4	0.6	1	0	0	0	1	0	0.33	0	NA	NA	NA	0	NA	0	2	0.4	1.83
UKO_079	1	1	1	2	2	0.1	0	0	0	0	0	0	0	1	NA	NA	NA	NA	NA	0.17	1	0.2	1.47
UKO_080	1	1	1	12	5	0.5	1	0	0	0	0	0	0.17	1	NA	NA	NA	NA	NA	0.17	2	0.4	2.24
UKO_081	1	1	1	5	3	0.2	0	0	0	0	1	0	0.17	NA	NA	NA	NA	1	NA	0.17	2	0.4	1.94
UKO_082	1	0	0.5	2	1	0.1	1	0	0	0	0	0	0.17	1	NA	NA	NA	NA	NA	0.17	1	0.2	1.14
UKO_083	1	1	1	13	7	0.6	0	0	0	0	0	0	0	1	1	1	0	1	NA	0.67	3	0.6	2.87
UKO_084	1	1	1	8	2	0.3	0	0	0	0	1	0	0.17	1	1	NA	NA	0	NA	0.33	3	0.6	2.4
UKO_085	1	1	1	8	3	0.3	1	0	0	0	1	0	0.33	1	1	NA	0	NA	1	0.5	2	0.4	2.53
UKO_086	1	1	1	9	4	0.4	1	0	0	1	1	0	0.5	1	1	NA	NA	1	1	0.67	3	0.6	3.17
UKO_087	1	1	1	2	0	0.1	0	0	0	0	0	0	0	NA	NA	NA	NA	NA	NA	0	2	0.4	1.5
UKO_088	1	1	1	11	4	0.5	0	0	0	0	0	0	0	1	1	NA	NA	1	NA	0.5	3	0.6	2.6
UKO_089	0	1	0.5	15	6	0.7	1	0	0	0	1	0	0.33	1	1	NA	0	1	0	0.5	5	1	3.03
UKO_090	0	0	0	5	0	0.2	0	0	0	0	0	1	0.17	NA	NA	NA	NA	NA	NA	0	1	0.2	0.57
UKO_091	1	1	1	14	6	0.6	1	1	0	0	0	0	0.33	1	1	1	0	1	1	0.83	4	0.8	3.56
UKO_092	0	1	0.5	8	4	0.3	0	0	0	0	0	0	0	1	NA	NA	NA	NA	NA	0.17	3	0.6	1.57
UKO_093	1	1	1	13	5	0.6	1	1	0	1	1	0	0.67	1	1	NA	NA	1	1	0.67	4	0.8	3.74
UKO_094	0	1	0.5	9	4	0.4	1	0	0	0	0	0	0.17	1	NA	NA	NA	NA	NA	0.17	1	0.2	1.44
UKO_095	1	1	1	7	2	0.3	1	0	0	0	0	1	0.33	1	NA	NA	NA	NA	NA	0.17	3	0.6	2.4
UKO_096	0	1	0.5	13	5	0.6	1	0	0	1	1	1	0.67	1	1	NA	NA	NA	0	0.33	4	0.8	2.9
UKO_097	1	1	1	14	7	0.6	1	0	0	1	1	0	0.5	1	NA	1	NA	0	0	0.33	4	0.8	3.23
UKO_098	1	1	1	12	4	0.5	1	0	0	0	1	0	0.33	1	1	NA	NA	0	0	0.33	4	0.8	2.96
UKO_099	1	1	1	5	3	0.2	0	0	0	0	0	1	0.17	1	NA	NA	NA	NA	NA	0.17	1	0.2	1.74
UKO_100	1	1	1	4	2	0.2	0	0	0	0	1	0	0.17	1	NA	NA	NA	1	NA	0.33	1	0.2	1.9
UKO_101	1	0	0.5	3	0	0.1	0	0	0	0	0	1	0.17	NA	NA	NA	NA	NA	NA	0	1	0.2	0.97
UKO_102	1	1	1	14	5	0.6	1	1	0	0	1	1	0.67	1	1	NA	NA	0	0	0.33	5	1	3.6
UKO_103	1	0	0.5	13	5	0.6	0	1	0	0	0	1	0.33	1	1	NA	NA	1	NA	0.5	3	0.6	2.53
UKO_104	1	1	1	4	3	0.2	0	0	0	0	0	0	0	1	NA	NA	NA	NA	NA	0.17	1	0.2	1.57
UKO_105	1	1	1	6	4	0.3	0	0	0	1	0	0	0.17	1	NA	NA	NA	0	0	0.17	1	0.2	1.84
UKO_106	1	1	1	11	6	0.5	1	0	0	1	0	1	0.5	1	NA	1	0	NA	NA	0.33	1	0.2	2.53
UKO_107	1	1	1	10	4	0.4	0	0	0	0	0	1	0.17	1	NA	NA	NA	0	NA	0.17	2	0.4	2.14
UKO_108	1	1	1	17	7	0.7	1	0	0	1	1	1	0.67	1	1	1	0	0	0	0.5	4	0.8	3.67
UKO_109	0	1	0.5	8	2	0.3	0	0	0	0	1	0	0.17	1	1	NA	NA	0	0	0.33	3	0.6	1.9
UKO_110	1	1	1	8	4	0.3	0	0	0	0	0	0	0	1	1	NA	NA	NA	NA	0.33	2	0.4	2.03
UKO_111	1	0	0.5	12	5	0.5	1	0	0	0	1	0	0.33	1	1	NA	NA	1	0	0.5	3	0.6	2.43
UKO_112	1	1	1	5	2	0.2	1	1	0	0	0	0	0.33	1	NA	NA	NA	NA	1	0.33	1	0.2	2.06
UKO_113	1	0	0.5	2	2	0.1	1	0	0	0	0	0	0.17	1	NA	NA	NA	1	NA	0.33	1	0.2	1.3
UKO_114	1	1	1	5	2	0.2	1	0	0	0	0	0	0.17	1	NA	NA	NA	NA	0	0.17	1	0.2	1.74
UKO_115	1	1	1	4	2	0.2	0	0	0	0	0	0	0	1	1	NA	NA	NA	NA	0.33	1	0.2	1.73
UKO_116	1	1	1	5	2	0.2	0	0	0	0	0	0	0	1	NA	NA	NA	NA	NA	0.17	1	0.2	1.57
UKO_117	1	1	1	5	2	0.2	1	0	0	0	0	0	0.17	1	1	NA	NA	NA	NA	0.33	1	0.2	1.9
UKO_118	1	0	0.5	5	0	0.2	0	0	0	0	0	1	0.33	NA	NA	NA	NA	NA	NA	0	1	0.2	1.23
UKO_119	1	1	1	5	2	0.2	1	0	0	0	0	0	0.17	1	NA	NA	NA	NA	NA	0.17	1	0.2	1.74
UKO_120	1	1	1	4	3	0.2	0	0	0	0	0	0	0	1	NA	NA	NA	1	1	0.5	1	0.2	1.9
GTP_160	1	1	1	22	7	0.8	1	0	0	1	1	1	0.67	1	1	1	0	NA	NA	0.5	1	0.2	3.17
GTP_161	0	0	0	22	5	0.8	1	0	0	0	1	1	0.5	1	NA	1	0	0	NA	0.33	2	0.4	2.03
GTP_162	1	0	0.5	23	7	0.9	0	1	0	1	1	1	0.67	1	1	0	0	0	NA	0.33	1	0.2	2.6
GTP_163	1	1	0.5	23	5	0.9	1	0	0	1	0	0	0.33	1	NA	NA	NA	1	NA	0.33	1	0.2	2.26
GTP_164	1	1	1	23	7	0.9	1	0	0	1	1	0	0.5	1	1	1	0	NA	NA	0.5	1	0.2	3.1
GTP_165	1	1	1	13	2	0.5	0	0	0	1	0	0	0.17	1	NA	NA	NA	1	NA	0.33	1	0.2	2.2
GTP_166	0	1	0.5	7	0	0.3	0	0	0	0	0	0	0	1	NA	NA	NA	NA	NA	0.17	1	0.2	1.17
GTP_167	1	1	1	9	2	0.3	0	0	0	1	0	0	0.17	1	NA	NA	NA	NA	NA	0.17	1	0.2	1.84
GTP_168	1	1	1	19	4	0.7	1	1	0	0	1	0	0.5	1	1	NA	1	NA	NA	0.33	1	0.2	2.73
GTP_169	1	1	1	14	0	0.5	1	0	0	0	0	0	0.17	1	NA	NA	NA	NA	NA	0.17	1	0.2	2.04
GTP_170	1	1	1	20	5	0.8	1	1	0	0	1	0	0.5	1	1	1	1	0	1	0.83	3	0.6	3.73
GTP_171	1	1	1	15	5	0.6	1	1	0	1	0	0	0.5	1	1	NA	NA	1	NA	0.33	1	0.2	2.63
GTP_172	1	1	1	9	0	0.3	0	0	0	0	0	0	0	1	NA	NA	NA	NA	NA	0.17	1	0.2	1.67
GTP_173	0	0	0	12	0	0.5	1	0	0	0	0	0	0.17	1	NA	NA	NA	NA	NA	0.17	1	0.2	1.04
GTP_174	1	0	0.5	10	0	0.4	0	0	0	0	0	0	0	0	NA	NA	NA	NA	NA	0.17	1	0.2	1.27
GTP_175	1	1	1	18	5	0.7	0	0	0	1	0	0	0.17	1	NA	NA	0	NA	NA	0.17	1	0.2	2.24
GTP_176	1	1	1	12	0	0.5	0	0	0	0	0	0	0	0	NA	NA	NA	0	0	0.17	1	0.2	1.87
GTP_177	1	1	1	21	7	0.8	1	1	0	1	0	0	0.5	1	1	1	0	0	0	0.5	4	0.8	3.6
*26 items for JCO/UKO and 28 items for GTP (see Supplementary file: B)
^Question 2a-i in JCO/UKO questionnaire (9 items), Question 7a-g in GTP questionnaire (7 items) (see Supplementary file: B)
